# Supplementary material for: Development and validation of a real-time computer-aided measuring system for colorectal polyp size (with video)
Source: Gastroenterol Rep (Oxf). 2026 May 12;14:goag041. doi: 10.1093/gastro/goag041 (PMC13163181; doi:10.1093/gastro/goag041)
Supplement: goag041_Supplementary_Data [file goag041_supplementary_data.zip]

Archive with 5 entries (5 files):
- Supplementary__Figures_ final version.docx
- Supplementary_material_ final version.docx
- Supplementary_Tables_ final version.docx
- Video_1._Overview_of_the_study_and_the_CAM_system.mp4
- Video_2._Overview_of_the_high-simulation_colonpolyp_model.mp4
